# Supplementary material for: Genome-wide analysis of HSP20 gene family and expression patterns under heat stress in cucumber (Cucumis sativus L.)
Source: Front Plant Sci. 2022 Aug 12;13:968418. doi: 10.3389/fpls.2022.968418 (PMC9412230; doi:10.3389/fpls.2022.968418)
Supplement: Supplementary file 1 [file Table_1.XLSX]

## Sheet: Sheet1
Table S1. One-to-one orthologous relationships between C. sativus and other four plant species.
CsHSP20 Gene ID	HSP20 Gene ID	Ka	Ks	Ka/Ks	Selection pressure
CsaV3_1G005060	Glyma.05G029500	0.743223	NaN	NaN	NaN
CsaV3_1G005060	Glyma7G097400	0.81998	NaN	NaN	NaN
CsaV3_1G035810	Glyma1G134200	0.473356	NaN	NaN	NaN
CsaV3_1G035810	Glyma2G058200	0.47235	NaN	NaN	NaN
CsaV3_1G035820	LOC_Os03g15960	0.205598	NaN	NaN	NaN
CsaV3_1G035820	Zm00008a001039	0.210937	NaN	NaN	NaN
CsaV3_1G035820	AT1G07400	0.178558	1.60671	0.111133	Positive selection
CsaV3_1G035820	AT2G29500	0.16309	3.13698	0.0519895	Positive selection
CsaV3_1G035820	AT5G59720	0.234767	NaN	NaN	NaN
CsaV3_3G002770	AT4G16545	1.06549	2.23706	0.476289	Positive selection
CsaV3_3G005420	LOC_Os05g42120	0.46783	NaN	NaN	NaN
CsaV3_3G034390	Zm00008a035623	0.54767	1.78549	0.306734	Positive selection
CsaV3_3G034400	Glyma.01G106800	0.663423	NaN	NaN	NaN
CsaV3_3G034400	Glyma4G063800	0.677757	4.38266	0.154645	Positive selection
CsaV3_4G001560	AT1G52560	0.476263	3.187	0.149439	Positive selection
CsaV3_4G001560	Glyma.07G030800	0.286012	1.4797	0.19329	Positive selection
CsaV3_4G001560	Glyma.08G212000	0.41766	NaN	NaN	NaN
CsaV3_4G025700	Glyma.01G106800	0.170553	1.29807	0.13139	Positive selection
CsaV3_4G035900	AT5G12020	0.251933	2.02853	0.124195	Positive selection
CsaV3_4G035900	Glyma.04G054400	0.119347	2.96343	0.0402731	Positive selection
CsaV3_4G035900	Glyma.06G054700	0.126669	3.24051	0.0390893	Positive selection
CsaV3_4G035900	Glyma7G224900	0.122381	2.74285	0.0446184	Positive selection
CsaV3_5G000040	Glyma.04G229800	0.329439	NaN	NaN	NaN
CsaV3_5G000040	Glyma.06G134900	0.348242	NaN	NaN	NaN
CsaV3_5G008680	LOC_Os03g15960	0.199193	NaN	NaN	NaN
CsaV3_5G008680	Zm00008a035623	0.223696	NaN	NaN	NaN
CsaV3_5G008680	AT2G29500	0.211323	NaN	NaN	NaN
CsaV3_5G008680	Glyma.02G252800	0.142997	1.81691	0.0787033	Positive selection
CsaV3_5G008680	Glyma4G063700	0.145959	1.77367	0.0822922	Positive selection
CsaV3_5G030610	Glyma1G246600	0.26181	2.47879	0.10562	Positive selection
CsaV3_5G030610	Glyma8G010500	0.202183	3.30836	0.0611127	Positive selection
CsaV3_6G001540	Glyma.02G252800	0.216271	1.98766	0.108807	Positive selection
CsaV3_6G001540	Glyma4G063700	0.198512	2.12931	0.0932285	Positive selection
CsaV3_6G037900	Glyma4G026100	0.415883	1.06621	0.390056	Positive selection
