# Supplementary material for: Genome-wide analysis of HSP20 gene family and expression patterns under heat stress in cucumber (Cucumis sativus L.)
Source: Front Plant Sci. 2022 Aug 12;13:968418. doi: 10.3389/fpls.2022.968418 (PMC9412230; doi:10.3389/fpls.2022.968418)
Supplement: Supplementary file 2 [file Table_2.XLSX]

## Sheet: Sheet1
Table S2. The identified motif sequences.
Motif Number	Length（aa）	Sequence
Motif 1	21	AKVDEIKAEMENGVLTVTVPK
Motif 2	21	AFANTRIDWKETPEAHIFKAD
Motif 3	30	LPGJKKEEVKVEVEEGRVLQISGERSKEQE
Motif 4	15	WHRIERSSGKFMRRF
Motif 5	21	MSLIPSFFGGRRSNVFDPFSL
Motif 6	40	PWDVKEDENEYKLRVDMPGLSKDDVKVSVEDNTLIIKGER
Motif 7	15	WDPFEGFPFSNSLAN
Motif 8	48	SGRLRRREGYKQVIDVVVKELRTNMVTLALGIAAFVVLYLNLSKNGHM
Motif 9	45	FEEFEPRFDWVDHPDSHVLVVHLSDFKSNQLKVQVTSTGKLRVSG
Motif 10	50	NPVRSASILPSSVPRSFNTNAQMTNYDDDDRSVEVDRRSDRSLSRSRDRY
