# Supplementary material for: Genome-wide analysis of HSP20 gene family and expression patterns under heat stress in cucumber (Cucumis sativus L.)
Source: Front Plant Sci. 2022 Aug 12;13:968418. doi: 10.3389/fpls.2022.968418 (PMC9412230; doi:10.3389/fpls.2022.968418)
Supplement: Supplementary file 3 [file Table_3.XLSX]

## Sheet: Sheet1
Table S3. The predicted Arabidopsis orthologs of CsHSP20s with STRING.
Gene Name	Gene ID	Arabidopsis	Identity	Description
CsaV3_1G035820.1	CsHSP18.2	HSP18.2	0.688	18.2 kDa heat shock protein
CsaV3_1G035830.1	CsHSP15.4	HSP17.6B	0.553	17.6 kDa HSP20-like chaperones superfamily protein
CsaV3_1G041750.1	CsHSP39.8	AT2G27140	0.393	25.1 kDa HSP20-like chaperones superfamily protein
CsaV3_1G041760.1	CsHSP39.5	AT5G20970	0.433	28.1 kDa HSP20-like chaperones superfamily protein
CsaV3_3G002770.1	CsHSP23.8A	HSP23.6	0.567	23.6 kDa heat shock protein, mitochondrial; Belongs to the small heat shock protein (HSP20) family
CsaV3_3G002780.1	CsHSP23.8B	HSP23.6	0.539	23.6 kDa heat shock protein, mitochondrial; Belongs to the small heat shock protein (HSP21) family
CsaV3_3G005420.1	CsHSP22.9	HSP21.7	0.527	21.7 kDa HSP20-like chaperones superfamily protein
CsaV3_3G006720.1	CsHSP29.9	HSP22.0	0.507	22.0 kDa HSP20-like chaperones superfamily protein
CsaV3_3G027480.1	CsHSP16.3	HSP17.6C	0.514	17.6 kDa HSP20-like chaperones superfamily protein
CsaV3_3G034390.1	CsHSP23.6	HSP17.6B	0.544	17.6 kDa HSP20-like chaperones superfamily protein
CsaV3_3G034400.1	CsHSP20.3	HSP17.6B	0.417	17.6 kDa HSP20-like chaperones superfamily protein
CsaV3_4G001560.1	CsHSP23.9	HSP26.5	0.376	26.5 kDa heat shock protein, mitochondrial
CsaV3_4G025700.1	CsHSP15.9	HSP17.6C	0.662	17.6 kDa HSP20-like chaperones superfamily protein
CsaV3_4G035900.1	CsHSP36.1	HSP17.6II	0.642	17.6 kDa class II heat shock protein
CsaV3_5G000040.1	CsHSP25.5	HSP21	0.512	21.0 kDa heat shock protein, chloroplastic; Belongs to the small heat shock protein (HSP20) family
CsaV3_5G008680.1	CsHSP25.0	HSP17.4	0.728	17.4 kDa class I heat-shock protein
CsaV3_5G008690.1	CsHSP17.3	HSP18.2	0.768	18.2 kDa heat shock protein
CsaV3_5G008700.1	CsHSP21.3	HSP17.4	0.723	17.4 kDa class I heat-shock protein
CsaV3_5G008750.1	CsHSP23.4	HSP18.2	0.736	18.2 kDa heat shock protein
CsaV3_5G008760.1	CsHSP18.1	HSP18.2	0.781	18.2 kDa heat shock protein
CsaV3_5G008770.1	CsHSP22.2B	HSP17.4	0.522	17.4 kDa class I heat-shock protein
CsaV3_5G008780.1	CsHSP17.8	HSP17.6C	0.713	17.6 kDa HSP20-like chaperones superfamily protein
CsaV3_5G030610.1	CsHSP21.1	HSP21	0.407	21.0 kDa heat shock protein, chloroplastic; Belongs to the small heat shock protein (HSP20) family
CsaV3_6G001540.1	CsHSP17.9	HSP18.2	0.702	18.2 kDa heat shock protein
CsaV3_6G037900.1	CsHSP27.0	ACD32.1	0.337	31.2 kDa heat shock protein, peroxisomal
CsaV3_7G008210.1	CsHSP22.2A	HSP22.0	0.568	22.0 kDa HSP20-like chaperones superfamily protein
