# Supplementary material for: Genome-wide analysis of HSP20 gene family and expression patterns under heat stress in cucumber (Cucumis sativus L.)
Source: Front Plant Sci. 2022 Aug 12;13:968418. doi: 10.3389/fpls.2022.968418 (PMC9412230; doi:10.3389/fpls.2022.968418)
Supplement: Supplementary file 4 [file Table_4.XLSX]

## Sheet: Sheet1
Table S4. Summary of predicted cis-elements in promoter regions of the HSP20 genes in cummber
Gene Name	Element	Seq	Site	Length	Strand	Source	Function
CsaV3_1G005060.1	TC-rich repeats	GTTTTCTTAC	1918	9	-	Nicotiana tabacum	cis-acting element involved in defense and stress responsiveness
CsaV3_1G005060.1	ABRE	ACGTG	517	5	-	Arabidopsis thaliana	cis-acting element involved in the abscisic acid responsiveness
CsaV3_1G005060.1	ARE	AAACCA	233	6	-	Zea mays	cis-acting regulatory element essential for the anaerobic induction
CsaV3_1G005060.1	ARE	AAACCA	508	6	-	Zea mays	cis-acting regulatory element essential for the anaerobic induction
CsaV3_1G005060.1	ARE	AAACCA	937	6	-	Zea mays	cis-acting regulatory element essential for the anaerobic induction
CsaV3_1G005060.1	ARE	AAACCA	1869	6	+	Zea mays	cis-acting regulatory element essential for the anaerobic induction
CsaV3_1G005060.1	ARE	AAACCA	1924	6	+	Zea mays	cis-acting regulatory element essential for the anaerobic induction
CsaV3_1G005060.1	AuxRR-core	GGTCCAT	83	7	+	Nicotiana tabacum	cis-acting regulatory element involved in auxin responsiveness
CsaV3_1G005060.1	circadian	CAAAGATATC	280	9	-	Lycopersicon esculentum	cis-acting regulatory element involved in circadian control
CsaV3_1G005060.1	circadian	CAAAGATATC	925	9	-	Lycopersicon esculentum	cis-acting regulatory element involved in circadian control
CsaV3_1G005060.1	G-Box	CACGTT	517	6	+	Pisum sativum	cis-acting regulatory element involved in light responsiveness
CsaV3_1G005060.1	G-box	CACGAC	121	6	-	Zea mays	cis-acting regulatory element involved in light responsiveness
CsaV3_1G005060.1	CGTCA-motif	CGTCA	868	5	-	Hordeum vulgare	cis-acting regulatory element involved in the MeJA-responsiveness
CsaV3_1G005060.1	TGACG-motif	TGACG	868	5	+	Hordeum vulgare	cis-acting regulatory element involved in the MeJA-responsiveness
CsaV3_1G005060.1	O2-site	GTTGACGTGA	547	9	+	Zea mays	cis-acting regulatory element involved in zein metabolism regulation
CsaV3_1G005060.1	CAT-box	GCCACT	1245	6	+	Arabidopsis thaliana	cis-acting regulatory element related to meristem expression
CsaV3_1G005060.1	GARE-motif	TCTGTTG	1882	7	+	Brassica oleracea	gibberellin-responsive element
CsaV3_1G005060.1	P-box	CCTTTTG	1507	7	+	Oryza sativa	gibberellin-responsive element
CsaV3_1G005060.1	3-AF1 binding site	TAAGAGAGGAA	1941	10	-	Solanum tuberosum	light responsive element
CsaV3_1G035810.1	TGACG-motif	TGACG	1088	5	+	Hordeum vulgare	cis-acting regulatory element involved in the MeJA-responsiveness
CsaV3_1G035810.1	CGTCA-motif	CGTCA	1088	5	-	Hordeum vulgare	cis-acting regulatory element involved in the MeJA-responsiveness
CsaV3_1G035810.1	O2-site	GATGA(C/T)(A/G)TG(A/G)	1477	8.5	-	Zea mays	cis-acting regulatory element involved in zein metabolism regulation
CsaV3_1G035810.1	GT1-motif	GGTTAA	1942	6	-	Arabidopsis thaliana	light responsive element
CsaV3_1G035810.1	MBSI	TTTTTACGGTTA	1393	11	-	Petunia hybrida	MYB binding site involved in flavonoid biosynthetic genes regulation
CsaV3_1G035810.1	WUN-motif	AAATTTCCT	1779	9	+	Brassica oleracea	wound-responsive element
CsaV3_1G035820.1	LTR	CCGAAA	610	6	-	Hordeum vulgare	cis-acting element involved in low-temperature responsiveness
CsaV3_1G035820.1	ARE	AAACCA	98	6	-	Zea mays	cis-acting regulatory element essential for the anaerobic induction
CsaV3_1G035820.1	ARE	AAACCA	167	6	-	Zea mays	cis-acting regulatory element essential for the anaerobic induction
CsaV3_1G035820.1	ARE	AAACCA	1675	6	-	Zea mays	cis-acting regulatory element essential for the anaerobic induction
CsaV3_1G035820.1	ARE	AAACCA	1707	6	-	Zea mays	cis-acting regulatory element essential for the anaerobic induction
CsaV3_1G035820.1	GT1-motif	GGTTAA	1567	6	+	Arabidopsis thaliana	light responsive element
CsaV3_1G035820.1	MBS	CAACTG	150	6	+	Arabidopsis thaliana	MYB binding site involved in drought-inducibility
CsaV3_1G035820.1	MBSI	aaaAaaC(G/C)GTTA	1497	10.5	-	Petunia hybrida	MYB binding site involved in flavonoid biosynthetic genes regulation
CsaV3_1G035820.1	MRE	AACCTAA	2008	7	+	Petroselinum crispum	MYB binding site involved in light responsiveness
CsaV3_1G035830.1	LTR	CCGAAA	1406	6	+	Hordeum vulgare	cis-acting element involved in low-temperature responsiveness
CsaV3_1G035830.1	ARE	AAACCA	309	6	+	Zea mays	cis-acting regulatory element essential for the anaerobic induction
CsaV3_1G035830.1	ARE	AAACCA	341	6	+	Zea mays	cis-acting regulatory element essential for the anaerobic induction
CsaV3_1G035830.1	ARE	AAACCA	1849	6	+	Zea mays	cis-acting regulatory element essential for the anaerobic induction
CsaV3_1G035830.1	ARE	AAACCA	1918	6	+	Zea mays	cis-acting regulatory element essential for the anaerobic induction
CsaV3_1G035830.1	GT1-motif	GGTTAA	449	6	-	Arabidopsis thaliana	light responsive element
CsaV3_1G035830.1	MBS	CAACTG	1866	6	-	Arabidopsis thaliana	MYB binding site involved in drought-inducibility
CsaV3_1G035830.1	MBSI	aaaAaaC(G/C)GTTA	513	10.5	+	Petunia hybrida	MYB binding site involved in flavonoid biosynthetic genes regulation
CsaV3_1G041750.1	ABRE	ACGTG	245	5	-	Arabidopsis thaliana	cis-acting element involved in the abscisic acid responsiveness
CsaV3_1G041750.1	ABRE	ACGTG	447	5	+	Arabidopsis thaliana	cis-acting element involved in the abscisic acid responsiveness
CsaV3_1G041750.1	ABRE	GACACGTGGC	649	9	+	Triticum aestivum	cis-acting element involved in the abscisic acid responsiveness
CsaV3_1G041750.1	ABRE	CACGTG	1160	6	-	Arabidopsis thaliana	cis-acting element involved in the abscisic acid responsiveness
CsaV3_1G041750.1	ABRE	ACGTG	1161	5	+	Arabidopsis thaliana	cis-acting element involved in the abscisic acid responsiveness
CsaV3_1G041750.1	circadian	CAAAGATATC	329	10	-	Lycopersicon esculentum	cis-acting regulatory element involved in circadian control
CsaV3_1G041750.1	circadian	CAAAGATATC	1238	9	-	Lycopersicon esculentum	cis-acting regulatory element involved in circadian control
CsaV3_1G041750.1	G-Box	CACGTG	1160	6	-	Pisum sativum	cis-acting regulatory element involved in light responsiveness
CsaV3_1G041750.1	G-box	CACGTC	245	6	+	Zea mays	cis-acting regulatory element involved in light responsiveness
CsaV3_1G041750.1	G-box	TACGTG	446	6	+	Arabidopsis thaliana	cis-acting regulatory element involved in light responsiveness
CsaV3_1G041750.1	G-box	CACGAC	1129	6	+	Zea mays	cis-acting regulatory element involved in light responsiveness
CsaV3_1G041750.1	G-box	CACGTG	1160	6	-	Arabidopsis thaliana	cis-acting regulatory element involved in light responsiveness
CsaV3_1G041750.1	CGTCA-motif	CGTCA	591	5	-	Hordeum vulgare	cis-acting regulatory element involved in the MeJA-responsiveness
CsaV3_1G041750.1	CGTCA-motif	CGTCA	639	5	+	Hordeum vulgare	cis-acting regulatory element involved in the MeJA-responsiveness
CsaV3_1G041750.1	CGTCA-motif	CGTCA	1121	5	-	Hordeum vulgare	cis-acting regulatory element involved in the MeJA-responsiveness
CsaV3_1G041750.1	CGTCA-motif	CGTCA	1379	5	+	Hordeum vulgare	cis-acting regulatory element involved in the MeJA-responsiveness
CsaV3_1G041750.1	TGACG-motif	TGACG	591	5	+	Hordeum vulgare	cis-acting regulatory element involved in the MeJA-responsiveness
CsaV3_1G041750.1	TGACG-motif	TGACG	639	5	-	Hordeum vulgare	cis-acting regulatory element involved in the MeJA-responsiveness
CsaV3_1G041750.1	TGACG-motif	TGACG	1121	5	+	Hordeum vulgare	cis-acting regulatory element involved in the MeJA-responsiveness
CsaV3_1G041750.1	TGACG-motif	TGACG	1379	5	-	Hordeum vulgare	cis-acting regulatory element involved in the MeJA-responsiveness
CsaV3_1G041750.1	P-box	CCTTTTG	1899	7	+	Oryza sativa	gibberellin-responsive element
CsaV3_1G041750.1	GARE-motif	TCTGTTG	994	7	-	Brassica oleracea	gibberellin-responsive element
CsaV3_1G041750.1	GARE-motif	TCTGTTG	1233	7	-	Brassica oleracea	gibberellin-responsive element
CsaV3_1G041750.1	GARE-motif	TCTGTTG	1958	7	-	Brassica oleracea	gibberellin-responsive element
CsaV3_1G041750.1	GT1-motif	GGTTAA	880	6	+	Arabidopsis thaliana	light responsive element
CsaV3_1G041750.1	GT1-motif	GGTTAA	1328	6	+	Arabidopsis thaliana	light responsive element
CsaV3_1G041750.1	WUN-motif	AAATTTCCT	842	9	-	Brassica oleracea	wound-responsive element
CsaV3_1G041760.1	TATC-box	TATCCCA	507	7	+	Oryza sativa	cis-acting element involved in gibberellin-responsiveness
CsaV3_1G041760.1	LTR	CCGAAA	1660	6	-	Hordeum vulgare	cis-acting element involved in low-temperature responsiveness
CsaV3_1G041760.1	TCA-element	CCATCTTTTT	438	9	+	Nicotiana tabacum	cis-acting element involved in salicylic acid responsiveness
CsaV3_1G041760.1	ABRE	ACGTG	1200	5	-	Arabidopsis thaliana	cis-acting element involved in the abscisic acid responsiveness
CsaV3_1G041760.1	ARE	AAACCA	123	6	+	Zea mays	cis-acting regulatory element essential for the anaerobic induction
CsaV3_1G041760.1	ARE	AAACCA	923	6	-	Zea mays	cis-acting regulatory element essential for the anaerobic induction
CsaV3_1G041760.1	G-box	TACGTG	1200	6	-	Arabidopsis thaliana	cis-acting regulatory element involved in light responsiveness
CsaV3_1G041760.1	TGACG-motif	TGACG	432	5	-	Hordeum vulgare	cis-acting regulatory element involved in the MeJA-responsiveness
CsaV3_1G041760.1	TGACG-motif	TGACG	1375	5	-	Hordeum vulgare	cis-acting regulatory element involved in the MeJA-responsiveness
CsaV3_1G041760.1	CGTCA-motif	CGTCA	432	5	+	Hordeum vulgare	cis-acting regulatory element involved in the MeJA-responsiveness
CsaV3_1G041760.1	CGTCA-motif	CGTCA	1375	5	+	Hordeum vulgare	cis-acting regulatory element involved in the MeJA-responsiveness
CsaV3_1G041760.1	P-box	CCTTTTG	1910	7	+	Oryza sativa	gibberellin-responsive element
CsaV3_1G041760.1	GARE-motif	TCTGTTG	1325	7	-	Brassica oleracea	gibberellin-responsive element
CsaV3_1G041760.1	GARE-motif	TCTGTTG	1412	7	-	Brassica oleracea	gibberellin-responsive element
CsaV3_1G041760.1	GARE-motif	TCTGTTG	1952	7	-	Brassica oleracea	gibberellin-responsive element
CsaV3_1G041760.1	GT1-motif	GGTTAA	1697	6	+	Arabidopsis thaliana	light responsive element
CsaV3_1G041760.1	GT1-motif	GGTTAA	1743	6	-	Arabidopsis thaliana	light responsive element
CsaV3_3G002770.1	TCA-element	CCATCTTTTT	1429	9	+	Nicotiana tabacum	cis-acting element involved in salicylic acid responsiveness
CsaV3_3G002770.1	ABRE	ACGTG	55	5	+	Arabidopsis thaliana	cis-acting element involved in the abscisic acid responsiveness
CsaV3_3G002770.1	ABRE	ACGTG	257	5	-	Arabidopsis thaliana	cis-acting element involved in the abscisic acid responsiveness
CsaV3_3G002770.1	ARE	AAACCA	64	6	+	Zea mays	cis-acting regulatory element essential for the anaerobic induction
CsaV3_3G002770.1	ARE	AAACCA	79	6	-	Zea mays	cis-acting regulatory element essential for the anaerobic induction
CsaV3_3G002770.1	circadian	CAAAGATATC	940	9	-	Lycopersicon esculentum	cis-acting regulatory element involved in circadian control
CsaV3_3G002770.1	G-Box	CACGTT	54	6	-	Pisum sativum	cis-acting regulatory element involved in light responsiveness
CsaV3_3G002770.1	G-box	CACGTC	257	6	+	Zea mays	cis-acting regulatory element involved in light responsiveness
CsaV3_3G002770.1	CGTCA-motif	CGTCA	1041	5	-	Hordeum vulgare	cis-acting regulatory element involved in the MeJA-responsiveness
CsaV3_3G002770.1	TGACG-motif	TGACG	1041	5	+	Hordeum vulgare	cis-acting regulatory element involved in the MeJA-responsiveness
CsaV3_3G002780.1	ACE	CTAACGTATT	1440	9	-	Petroselinum crispum	cis-acting element involved in light responsiveness
CsaV3_3G002780.1	TCA-element	CCATCTTTTT	1844	9	-	Nicotiana tabacum	cis-acting element involved in salicylic acid responsiveness
CsaV3_3G002780.1	ABRE	ACGTG	1774	5	-	Arabidopsis thaliana	cis-acting element involved in the abscisic acid responsiveness
CsaV3_3G002780.1	ARE	AAACCA	1738	6	-	Zea mays	cis-acting regulatory element essential for the anaerobic induction
CsaV3_3G002780.1	G-box	CACGAC	1837	6	-	Zea mays	cis-acting regulatory element involved in light responsiveness
CsaV3_3G002780.1	G-Box	CACGTT	1774	6	+	Pisum sativum	cis-acting regulatory element involved in light responsiveness
CsaV3_3G002780.1	RY-element	CATGCATG	1629	8	-	Helianthus annuus	cis-acting regulatory element involved in seed-specific regulation
CsaV3_3G002780.1	CAT-box	GCCACT	321	6	-	Arabidopsis thaliana	cis-acting regulatory element related to meristem expression
CsaV3_3G002780.1	3-AF1 binding site	TAAGAGAGGAA	1935	10	-	Solanum tuberosum	light responsive element
CsaV3_3G005420.1	TGA-element	AACGAC	316	6	-	Brassica oleracea	auxin-responsive element
CsaV3_3G005420.1	TC-rich repeats	GTTTTCTTAC	436	9	-	Nicotiana tabacum	cis-acting element involved in defense and stress responsiveness
CsaV3_3G005420.1	TC-rich repeats	ATTCTCTAAC	1269	9	-	Nicotiana tabacum	cis-acting element involved in defense and stress responsiveness
CsaV3_3G005420.1	ABRE	ACGTG	626	5	+	Arabidopsis thaliana	cis-acting element involved in the abscisic acid responsiveness
CsaV3_3G005420.1	ARE	AAACCA	882	6	+	Zea mays	cis-acting regulatory element essential for the anaerobic induction
CsaV3_3G005420.1	ARE	AAACCA	1517	6	+	Zea mays	cis-acting regulatory element essential for the anaerobic induction
CsaV3_3G005420.1	ARE	AAACCA	1604	6	+	Zea mays	cis-acting regulatory element essential for the anaerobic induction
CsaV3_3G005420.1	circadian	CAAAGATATC	26	9	+	Lycopersicon esculentum	cis-acting regulatory element involved in circadian control
CsaV3_3G005420.1	G-box	CACGAC	622	6	+	Zea mays	cis-acting regulatory element involved in light responsiveness
CsaV3_3G005420.1	G-box	CACGTC	625	6	-	Zea mays	cis-acting regulatory element involved in light responsiveness
CsaV3_3G005420.1	TGACG-motif	TGACG	406	5	+	Hordeum vulgare	cis-acting regulatory element involved in the MeJA-responsiveness
CsaV3_3G005420.1	CGTCA-motif	CGTCA	406	5	-	Hordeum vulgare	cis-acting regulatory element involved in the MeJA-responsiveness
CsaV3_3G005420.1	O2-site	GATGATGTGG	1787	9	-	Zea mays	cis-acting regulatory element involved in zein metabolism regulation
CsaV3_3G005420.1	CAT-box	GCCACT	280	6	-	Arabidopsis thaliana	cis-acting regulatory element related to meristem expression
CsaV3_3G005420.1	CAT-box	GCCACT	1415	6	-	Arabidopsis thaliana	cis-acting regulatory element related to meristem expression
CsaV3_3G005420.1	CAT-box	GCCACT	1802	6	+	Arabidopsis thaliana	cis-acting regulatory element related to meristem expression
CsaV3_3G005420.1	HD-Zip 1	CAAT(A/T)ATTG	39	8	+	Arabidopsis thaliana	element involved in differentiation of the palisade mesophyll cells
CsaV3_3G005420.1	3-AF1 binding site	TAAGAGAGGAA	868	10	+	Solanum tuberosum	light responsive element
CsaV3_3G005420.1	GT1-motif	GGTTAA	974	6	+	Arabidopsis thaliana	light responsive element
CsaV3_3G005420.1	GT1-motif	GGTTAA	1126	6	+	Arabidopsis thaliana	light responsive element
CsaV3_3G005420.1	MBS	CAACTG	237	6	+	Arabidopsis thaliana	MYB binding site involved in drought-inducibility
CsaV3_3G005420.1	MRE	AACCTAA	1123	7	-	Petroselinum crispum	MYB binding site involved in light responsiveness
CsaV3_3G006720.1	TC-rich repeats	ATTCTCTAAC	228	10	-	Nicotiana tabacum	cis-acting element involved in defense and stress responsiveness
CsaV3_3G006720.1	TC-rich repeats	GTTTTCTTAC	386	9	-	Nicotiana tabacum	cis-acting element involved in defense and stress responsiveness
CsaV3_3G006720.1	ABRE	ACGTG	79	5	-	Arabidopsis thaliana	cis-acting element involved in the abscisic acid responsiveness
CsaV3_3G006720.1	ARE	AAACCA	454	6	+	Zea mays	cis-acting regulatory element essential for the anaerobic induction
CsaV3_3G006720.1	ARE	AAACCA	1506	6	+	Zea mays	cis-acting regulatory element essential for the anaerobic induction
CsaV3_3G006720.1	ARE	AAACCA	1922	6	+	Zea mays	cis-acting regulatory element essential for the anaerobic induction
CsaV3_3G006720.1	circadian	CAAAGATATC	467	9	+	Lycopersicon esculentum	cis-acting regulatory element involved in circadian control
CsaV3_3G006720.1	G-box	TACGTG	79	6	-	Arabidopsis thaliana	cis-acting regulatory element involved in light responsiveness
CsaV3_3G006720.1	O2-site	GATGA(C/T)(A/G)TG(A/G)	1303	8	+	Zea mays	cis-acting regulatory element involved in zein metabolism regulation
CsaV3_3G006720.1	P-box	CCTTTTG	266	7	+	Oryza sativa	gibberellin-responsive element
CsaV3_3G006720.1	GT1-motif	GGTTAA	1339	6	+	Arabidopsis thaliana	light responsive element
CsaV3_3G027480.1	SARE	TTCGACCATCTT	1798	11	-	Nicotiana tabacum	cis-acting element involved in salicylic acid responsiveness
CsaV3_3G027480.1	ARE	AAACCA	209	6	-	Zea mays	cis-acting regulatory element essential for the anaerobic induction
CsaV3_3G027480.1	circadian	CAAAGATATC	1585	9	+	Lycopersicon esculentum	cis-acting regulatory element involved in circadian control
CsaV3_3G027480.1	G-Box	TCCACATGGCA	1478	10	+	Triticum aestivum	cis-acting regulatory element involved in light responsiveness
CsaV3_3G027480.1	G-box	CACGAC	321	6	-	Zea mays	cis-acting regulatory element involved in light responsiveness
CsaV3_3G027480.1	CGTCA-motif	CGTCA	994	5	+	Hordeum vulgare	cis-acting regulatory element involved in the MeJA-responsiveness
CsaV3_3G027480.1	CGTCA-motif	CGTCA	1432	5	+	Hordeum vulgare	cis-acting regulatory element involved in the MeJA-responsiveness
CsaV3_3G027480.1	TGACG-motif	TGACG	994	5	-	Hordeum vulgare	cis-acting regulatory element involved in the MeJA-responsiveness
CsaV3_3G027480.1	TGACG-motif	TGACG	1432	5	-	Hordeum vulgare	cis-acting regulatory element involved in the MeJA-responsiveness
CsaV3_3G027480.1	O2-site	GATGATGTGG	940	9	+	Zea mays	cis-acting regulatory element involved in zein metabolism regulation
CsaV3_3G027480.1	CAT-box	GCCACT	500	6	-	Arabidopsis thaliana	cis-acting regulatory element related to meristem expression
CsaV3_3G027480.1	CAT-box	GCCACT	989	6	-	Arabidopsis thaliana	cis-acting regulatory element related to meristem expression
CsaV3_3G027480.1	GARE-motif	TCTGTTG	1920	7	-	Brassica oleracea	gibberellin-responsive element
CsaV3_3G027480.1	P-box	CCTTTTG	442	7	-	Oryza sativa	gibberellin-responsive element
CsaV3_3G027480.1	P-box	CCTTTTG	1867	7	+	Oryza sativa	gibberellin-responsive element
CsaV3_3G027480.1	MBS	CAACTG	1720	6	+	Arabidopsis thaliana	MYB binding site involved in drought-inducibility
CsaV3_3G034390.1	MSA-like	TCAAACGGT	671	9	+	Catharanthus roseus	cis-acting element involved in cell cycle regulation
CsaV3_3G034390.1	TC-rich repeats	ATTCTCTAAC	489	9	-	Nicotiana tabacum	cis-acting element involved in defense and stress responsiveness
CsaV3_3G034390.1	TCA-element	CCATCTTTTT	706	9	+	Nicotiana tabacum	cis-acting element involved in salicylic acid responsiveness
CsaV3_3G034390.1	TCA-element	CCATCTTTTT	1806	10	+	Nicotiana tabacum	cis-acting element involved in salicylic acid responsiveness
CsaV3_3G034390.1	ABRE	ACGTG	348	5	-	Arabidopsis thaliana	cis-acting element involved in the abscisic acid responsiveness
CsaV3_3G034390.1	ABRE	ACGTG	1576	5	+	Arabidopsis thaliana	cis-acting element involved in the abscisic acid responsiveness
CsaV3_3G034390.1	ARE	AAACCA	411	6	-	Zea mays	cis-acting regulatory element essential for the anaerobic induction
CsaV3_3G034390.1	ARE	AAACCA	1493	6	-	Zea mays	cis-acting regulatory element essential for the anaerobic induction
CsaV3_3G034390.1	ARE	AAACCA	1537	6	+	Zea mays	cis-acting regulatory element essential for the anaerobic induction
CsaV3_3G034390.1	ARE	AAACCA	1582	6	-	Zea mays	cis-acting regulatory element essential for the anaerobic induction
CsaV3_3G034390.1	G-box	TAAACGTG	348	8	-	Brassica oleracea	cis-acting regulatory element involved in light responsiveness
CsaV3_3G034390.1	G-Box	CACGTT	348	6	+	Pisum sativum	cis-acting regulatory element involved in light responsiveness
CsaV3_3G034390.1	G-Box	TCCACATGGCA	444	10	-	Triticum aestivum	cis-acting regulatory element involved in light responsiveness
CsaV3_3G034390.1	G-Box	CACGTT	1575	6	-	Pisum sativum	cis-acting regulatory element involved in light responsiveness
CsaV3_3G034390.1	TGACG-motif	TGACG	75	5	-	Hordeum vulgare	cis-acting regulatory element involved in the MeJA-responsiveness
CsaV3_3G034390.1	TGACG-motif	TGACG	994	5	+	Hordeum vulgare	cis-acting regulatory element involved in the MeJA-responsiveness
CsaV3_3G034390.1	CGTCA-motif	CGTCA	75	5	+	Hordeum vulgare	cis-acting regulatory element involved in the MeJA-responsiveness
CsaV3_3G034390.1	CGTCA-motif	CGTCA	994	5	-	Hordeum vulgare	cis-acting regulatory element involved in the MeJA-responsiveness
CsaV3_3G034390.1	O2-site	GATGATGTGG	701	9	-	Zea mays	cis-acting regulatory element involved in zein metabolism regulation
CsaV3_3G034390.1	HD-Zip 1	CAAT(A/T)ATTG	433	8.5	+	Arabidopsis thaliana	element involved in differentiation of the palisade mesophyll cells
CsaV3_3G034390.1	GT1-motif	GGTTAA	1748	6	+	Arabidopsis thaliana	light responsive element
CsaV3_3G034400.1	TC-rich repeats	GTTTTCTTAC	761	9	+	Nicotiana tabacum	cis-acting element involved in defense and stress responsiveness
CsaV3_3G034400.1	LTR	CCGAAA	1692	6	-	Hordeum vulgare	cis-acting element involved in low-temperature responsiveness
CsaV3_3G034400.1	TCA-element	TCAGAAGAGG	1710	9	-	Brassica oleracea	cis-acting element involved in salicylic acid responsiveness
CsaV3_3G034400.1	ABRE	ACGTG	1719	5	+	Arabidopsis thaliana	cis-acting element involved in the abscisic acid responsiveness
CsaV3_3G034400.1	ARE	AAACCA	800	6	-	Zea mays	cis-acting regulatory element essential for the anaerobic induction
CsaV3_3G034400.1	ARE	AAACCA	1567	6	+	Zea mays	cis-acting regulatory element essential for the anaerobic induction
CsaV3_3G034400.1	circadian	CAAAGATATC	917	9	+	Lycopersicon esculentum	cis-acting regulatory element involved in circadian control
CsaV3_3G034400.1	G-box	CACGTC	1718	6	-	Zea mays	cis-acting regulatory element involved in light responsiveness
CsaV3_3G034400.1	CGTCA-motif	CGTCA	65	5	-	Hordeum vulgare	cis-acting regulatory element involved in the MeJA-responsiveness
CsaV3_3G034400.1	CGTCA-motif	CGTCA	452	5	+	Hordeum vulgare	cis-acting regulatory element involved in the MeJA-responsiveness
CsaV3_3G034400.1	CGTCA-motif	CGTCA	1717	5	-	Hordeum vulgare	cis-acting regulatory element involved in the MeJA-responsiveness
CsaV3_3G034400.1	TGACG-motif	TGACG	65	5	+	Hordeum vulgare	cis-acting regulatory element involved in the MeJA-responsiveness
CsaV3_3G034400.1	TGACG-motif	TGACG	452	5	-	Hordeum vulgare	cis-acting regulatory element involved in the MeJA-responsiveness
CsaV3_3G034400.1	TGACG-motif	TGACG	1717	5	+	Hordeum vulgare	cis-acting regulatory element involved in the MeJA-responsiveness
CsaV3_3G034400.1	GT1-motif	GGTTAA	1344	6	+	Arabidopsis thaliana	light responsive element
CsaV3_3G034400.1	GT1-motif	GGTTAA	1773	6	+	Arabidopsis thaliana	light responsive element
CsaV3_3G034400.1	GT1-motif	GGTTAA	1775	6	-	Arabidopsis thaliana	light responsive element
CsaV3_3G034400.1	MRE	AACCTAA	1048	7	+	Petroselinum crispum	MYB binding site involved in light responsiveness
CsaV3_3G034400.1	MRE	AACCTAA	1446	7	+	Petroselinum crispum	MYB binding site involved in light responsiveness
CsaV3_3G034400.1	WUN-motif	AAATTTCCT	1626	9	+	Brassica oleracea	wound-responsive element
CsaV3_4G001560.1	TGA-element	AACGAC	372	6	-	Brassica oleracea	auxin-responsive element
CsaV3_4G001560.1	TC-rich repeats	ATTCTCTAAC	1103	9	+	Nicotiana tabacum	cis-acting element involved in defense and stress responsiveness
CsaV3_4G001560.1	TCA-element	CCATCTTTTT	617	9	+	Nicotiana tabacum	cis-acting element involved in salicylic acid responsiveness
CsaV3_4G001560.1	TCA-element	CCATCTTTTT	909	9	+	Nicotiana tabacum	cis-acting element involved in salicylic acid responsiveness
CsaV3_4G001560.1	TCA-element	CCATCTTTTT	1945	9	+	Nicotiana tabacum	cis-acting element involved in salicylic acid responsiveness
CsaV3_4G001560.1	ARE	AAACCA	46	6	+	Zea mays	cis-acting regulatory element essential for the anaerobic induction
CsaV3_4G001560.1	ARE	AAACCA	222	6	-	Zea mays	cis-acting regulatory element essential for the anaerobic induction
CsaV3_4G001560.1	ARE	AAACCA	258	6	-	Zea mays	cis-acting regulatory element essential for the anaerobic induction
CsaV3_4G001560.1	ARE	AAACCA	833	6	+	Zea mays	cis-acting regulatory element essential for the anaerobic induction
CsaV3_4G001560.1	ARE	AAACCA	863	6	-	Zea mays	cis-acting regulatory element essential for the anaerobic induction
CsaV3_4G001560.1	CAT-box	GCCACT	1301	6	+	Arabidopsis thaliana	cis-acting regulatory element related to meristem expression
CsaV3_4G001560.1	CAT-box	GCCACT	1640	6	-	Arabidopsis thaliana	cis-acting regulatory element related to meristem expression
CsaV3_4G001560.1	GARE-motif	TCTGTTG	1349	7	-	Brassica oleracea	gibberellin-responsive element
CsaV3_4G001560.1	P-box	CCTTTTG	587	7	-	Oryza sativa	gibberellin-responsive element
CsaV3_4G001560.1	GT1-motif	GGTTAA	285	6	+	Arabidopsis thaliana	light responsive element
CsaV3_4G001560.1	GT1-motif	GGTTAA	474	6	+	Arabidopsis thaliana	light responsive element
CsaV3_4G001560.1	GT1-motif	GGTTAA	1226	6	+	Arabidopsis thaliana	light responsive element
CsaV3_4G001560.1	MBS	CAACTG	963	6	-	Arabidopsis thaliana	MYB binding site involved in drought-inducibility
CsaV3_4G001560.1	MBS	CAACTG	1803	6	+	Arabidopsis thaliana	MYB binding site involved in drought-inducibility
CsaV3_4G017440.1	LTR	CCGAAA	1596	6	+	Hordeum vulgare	cis-acting element involved in low-temperature responsiveness
CsaV3_4G017440.1	TCA-element	TCAGAAGAGG	581	9	-	Brassica oleracea	cis-acting element involved in salicylic acid responsiveness
CsaV3_4G017440.1	TCA-element	TCAGAAGAGG	1720	9	+	Brassica oleracea	cis-acting element involved in salicylic acid responsiveness
CsaV3_4G017440.1	ABRE	ACGTG	482	5	+	Arabidopsis thaliana	cis-acting element involved in the abscisic acid responsiveness
CsaV3_4G017440.1	ABRE	ACGTG	1352	5	+	Arabidopsis thaliana	cis-acting element involved in the abscisic acid responsiveness
CsaV3_4G017440.1	ARE	AAACCA	1055	6	+	Zea mays	cis-acting regulatory element essential for the anaerobic induction
CsaV3_4G017440.1	ARE	AAACCA	1569	6	+	Zea mays	cis-acting regulatory element essential for the anaerobic induction
CsaV3_4G017440.1	ARE	AAACCA	1599	6	+	Zea mays	cis-acting regulatory element essential for the anaerobic induction
CsaV3_4G017440.1	ARE	AAACCA	1761	6	-	Zea mays	cis-acting regulatory element essential for the anaerobic induction
CsaV3_4G017440.1	G-box	TAAACGTG	479	8	+	Brassica oleracea	cis-acting regulatory element involved in light responsiveness
CsaV3_4G017440.1	G-Box	CACGTT	481	6	-	Pisum sativum	cis-acting regulatory element involved in light responsiveness
CsaV3_4G017440.1	G-Box	CACGTT	1351	6	-	Pisum sativum	cis-acting regulatory element involved in light responsiveness
CsaV3_4G017440.1	TGACG-motif	TGACG	717	5	+	Hordeum vulgare	cis-acting regulatory element involved in the MeJA-responsiveness
CsaV3_4G017440.1	TGACG-motif	TGACG	757	5	-	Hordeum vulgare	cis-acting regulatory element involved in the MeJA-responsiveness
CsaV3_4G017440.1	CGTCA-motif	CGTCA	717	5	-	Hordeum vulgare	cis-acting regulatory element involved in the MeJA-responsiveness
CsaV3_4G017440.1	CGTCA-motif	CGTCA	757	5	+	Hordeum vulgare	cis-acting regulatory element involved in the MeJA-responsiveness
CsaV3_4G017440.1	CAT-box	GCCACT	400	6	-	Arabidopsis thaliana	cis-acting regulatory element related to meristem expression
CsaV3_4G017440.1	GARE-motif	TCTGTTG	95	7	+	Brassica oleracea	gibberellin-responsive element
CsaV3_4G017440.1	GARE-motif	TCTGTTG	898	7	+	Brassica oleracea	gibberellin-responsive element
CsaV3_4G017440.1	MRE	AACCTAA	570	7	-	Petroselinum crispum	MYB binding site involved in light responsiveness
CsaV3_4G025700.1	ACE	CTAACGTATT	1236	9	-	Petroselinum crispum	cis-acting element involved in light responsiveness
CsaV3_4G025700.1	LTR	CCGAAA	1123	6	-	Hordeum vulgare	cis-acting element involved in low-temperature responsiveness
CsaV3_4G025700.1	LTR	CCGAAA	1809	6	+	Hordeum vulgare	cis-acting element involved in low-temperature responsiveness
CsaV3_4G025700.1	TCA-element	CCATCTTTTT	784	9	-	Nicotiana tabacum	cis-acting element involved in salicylic acid responsiveness
CsaV3_4G025700.1	ARE	AAACCA	167	6	+	Zea mays	cis-acting regulatory element essential for the anaerobic induction
CsaV3_4G025700.1	ARE	AAACCA	1302	6	+	Zea mays	cis-acting regulatory element essential for the anaerobic induction
CsaV3_4G025700.1	ARE	AAACCA	1792	6	+	Zea mays	cis-acting regulatory element essential for the anaerobic induction
CsaV3_4G025700.1	ARE	AAACCA	2006	6	+	Zea mays	cis-acting regulatory element essential for the anaerobic induction
CsaV3_4G025700.1	AuxRR-core	GGTCCAT	245	7	-	Nicotiana tabacum	cis-acting regulatory element involved in auxin responsiveness
CsaV3_4G025700.1	circadian	CAAAGATATC	1145	9	-	Lycopersicon esculentum	cis-acting regulatory element involved in circadian control
CsaV3_4G025700.1	CGTCA-motif	CGTCA	699	5	-	Hordeum vulgare	cis-acting regulatory element involved in the MeJA-responsiveness
CsaV3_4G025700.1	TGACG-motif	TGACG	699	5	+	Hordeum vulgare	cis-acting regulatory element involved in the MeJA-responsiveness
CsaV3_4G025700.1	O2-site	GATGATGTGG	361	9	-	Zea mays	cis-acting regulatory element involved in zein metabolism regulation
CsaV3_4G025700.1	AAAC-motif	CAATCAAAACCT	2000	11	+	Spinacia oleracea	light responsive element
CsaV3_4G035900.1	TGA-element	AACGAC	1196	6	-	Brassica oleracea	auxin-responsive element
CsaV3_4G035900.1	ACE	GACACGTATG	1234	9	+	Petroselinum crispum	cis-acting element involved in light responsiveness
CsaV3_4G035900.1	TCA-element	CCATCTTTTT	1393	9	+	Nicotiana tabacum	cis-acting element involved in salicylic acid responsiveness
CsaV3_4G035900.1	ABRE	GACACGTGGC	454	9	+	Triticum aestivum	cis-acting element involved in the abscisic acid responsiveness
CsaV3_4G035900.1	ABRE	CACGTG	456	6	+	Arabidopsis thaliana	cis-acting element involved in the abscisic acid responsiveness
CsaV3_4G035900.1	ABRE	ACGTG	457	5	+	Arabidopsis thaliana	cis-acting element involved in the abscisic acid responsiveness
CsaV3_4G035900.1	ABRE	ACGTG	1193	5	-	Arabidopsis thaliana	cis-acting element involved in the abscisic acid responsiveness
CsaV3_4G035900.1	ABRE	CACGTG	1215	6	-	Arabidopsis thaliana	cis-acting element involved in the abscisic acid responsiveness
CsaV3_4G035900.1	ABRE	ACGTG	1216	5	+	Arabidopsis thaliana	cis-acting element involved in the abscisic acid responsiveness
CsaV3_4G035900.1	ABRE	ACGTG	1236	5	-	Arabidopsis thaliana	cis-acting element involved in the abscisic acid responsiveness
CsaV3_4G035900.1	ABRE	ACGTG	1248	5	+	Arabidopsis thaliana	cis-acting element involved in the abscisic acid responsiveness
CsaV3_4G035900.1	ABRE	ACGTG	1606	5	+	Arabidopsis thaliana	cis-acting element involved in the abscisic acid responsiveness
CsaV3_4G035900.1	ARE	AAACCA	566	6	-	Zea mays	cis-acting regulatory element essential for the anaerobic induction
CsaV3_4G035900.1	ARE	AAACCA	634	6	+	Zea mays	cis-acting regulatory element essential for the anaerobic induction
CsaV3_4G035900.1	ARE	AAACCA	931	6	+	Zea mays	cis-acting regulatory element essential for the anaerobic induction
CsaV3_4G035900.1	G-box	ACACGTGT	455	8	+	Brassica napus	cis-acting regulatory element involved in light responsiveness
CsaV3_4G035900.1	G-box	CACGTG	456	6	+	Arabidopsis thaliana	cis-acting regulatory element involved in light responsiveness
CsaV3_4G035900.1	G-box	CACGTC	1193	6	+	Zea mays	cis-acting regulatory element involved in light responsiveness
CsaV3_4G035900.1	G-box	GCCACGTGGA	1213	9	+	Arabidopsis thaliana	cis-acting regulatory element involved in light responsiveness
CsaV3_4G035900.1	G-box	CACGTG	1215	6	-	Arabidopsis thaliana	cis-acting regulatory element involved in light responsiveness
CsaV3_4G035900.1	G-box	TACGTG	1236	6	-	Arabidopsis thaliana	cis-acting regulatory element involved in light responsiveness
CsaV3_4G035900.1	G-box	TACGTG	1247	6	+	Arabidopsis thaliana	cis-acting regulatory element involved in light responsiveness
CsaV3_4G035900.1	G-Box	CACGTG	456	6	+	Pisum sativum	cis-acting regulatory element involved in light responsiveness
CsaV3_4G035900.1	G-Box	CACGTG	1215	6	-	Pisum sativum	cis-acting regulatory element involved in light responsiveness
CsaV3_4G035900.1	G-Box	CACGTT	1605	6	-	Pisum sativum	cis-acting regulatory element involved in light responsiveness
CsaV3_4G035900.1	HD-Zip 1	CAAT(A/T)ATTG	119	8.5	+	Arabidopsis thaliana	element involved in differentiation of the palisade mesophyll cells
CsaV3_4G035900.1	GARE-motif	TCTGTTG	574	7	+	Brassica oleracea	gibberellin-responsive element
CsaV3_4G035900.1	GT1-motif	GGTTAA	1140	6	+	Arabidopsis thaliana	light responsive element
CsaV3_4G035900.1	MRE	AACCTAA	1854	7	-	Petroselinum crispum	MYB binding site involved in light responsiveness
CsaV3_5G000040.1	TGA-element	AACGAC	402	6	-	Brassica oleracea	auxin-responsive element
CsaV3_5G000040.1	LTR	CCGAAA	532	6	-	Hordeum vulgare	cis-acting element involved in low-temperature responsiveness
CsaV3_5G000040.1	LTR	CCGAAA	539	6	+	Hordeum vulgare	cis-acting element involved in low-temperature responsiveness
CsaV3_5G000040.1	LTR	CCGAAA	722	6	-	Hordeum vulgare	cis-acting element involved in low-temperature responsiveness
CsaV3_5G000040.1	LTR	CCGAAA	948	6	-	Hordeum vulgare	cis-acting element involved in low-temperature responsiveness
CsaV3_5G000040.1	TCA-element	CCATCTTTTT	504	9	+	Nicotiana tabacum	cis-acting element involved in salicylic acid responsiveness
CsaV3_5G000040.1	ARE	AAACCA	792	6	+	Zea mays	cis-acting regulatory element essential for the anaerobic induction
CsaV3_5G000040.1	ARE	AAACCA	1355	6	+	Zea mays	cis-acting regulatory element essential for the anaerobic induction
CsaV3_5G000040.1	ARE	AAACCA	1686	6	+	Zea mays	cis-acting regulatory element essential for the anaerobic induction
CsaV3_5G000040.1	ARE	AAACCA	1767	6	-	Zea mays	cis-acting regulatory element essential for the anaerobic induction
CsaV3_5G000040.1	CGTCA-motif	CGTCA	1093	5	-	Hordeum vulgare	cis-acting regulatory element involved in the MeJA-responsiveness
CsaV3_5G000040.1	TGACG-motif	TGACG	1093	5	+	Hordeum vulgare	cis-acting regulatory element involved in the MeJA-responsiveness
CsaV3_5G000040.1	GT1-motif	GGTTAAT	1524	7	-	Avena sativa	light responsive element
CsaV3_5G000040.1	GT1-motif	GGTTAA	1525	6	-	Arabidopsis thaliana	light responsive element
CsaV3_5G008680.1	TC-rich repeats	GTTTTCTTAC	163	9	-	Nicotiana tabacum	cis-acting element involved in defense and stress responsiveness
CsaV3_5G008680.1	TC-rich repeats	ATTCTCTAAC	1885	9	+	Nicotiana tabacum	cis-acting element involved in defense and stress responsiveness
CsaV3_5G008680.1	ARE	AAACCA	734	6	+	Zea mays	cis-acting regulatory element essential for the anaerobic induction
CsaV3_5G008680.1	ARE	AAACCA	761	6	+	Zea mays	cis-acting regulatory element essential for the anaerobic induction
CsaV3_5G008680.1	ARE	AAACCA	1029	6	+	Zea mays	cis-acting regulatory element essential for the anaerobic induction
CsaV3_5G008680.1	ARE	AAACCA	1117	6	-	Zea mays	cis-acting regulatory element essential for the anaerobic induction
CsaV3_5G008680.1	TGACG-motif	TGACG	34	5	+	Hordeum vulgare	cis-acting regulatory element involved in the MeJA-responsiveness
CsaV3_5G008680.1	CGTCA-motif	CGTCA	34	5	-	Hordeum vulgare	cis-acting regulatory element involved in the MeJA-responsiveness
CsaV3_5G008680.1	GT1-motif	GGTTAA	238	6	+	Arabidopsis thaliana	light responsive element
CsaV3_5G008680.1	GT1-motif	GGTTAAT	662	7	+	Avena sativa	light responsive element
CsaV3_5G008680.1	MBS	CAACTG	505	6	+	Arabidopsis thaliana	MYB binding site involved in drought-inducibility
CsaV3_5G008680.1	MRE	AACCTAA	222	7	+	Petroselinum crispum	MYB binding site involved in light responsiveness
CsaV3_5G008690.1	DRE	TACCGACAT	961	9	+	Arabidopsis thaliana	cis-acting element involved in dehydration, low-temp, salt stresses
CsaV3_5G008700.1	TGA-element	AACGAC	552	6	-	Brassica oleracea	auxin-responsive element
CsaV3_5G008700.1	TGA-element	AACGAC	634	6	+	Brassica oleracea	auxin-responsive element
CsaV3_5G008700.1	O2-site	GATGATGTGG	1062	9	-	Zea mays	cis-acting regulatory element involved in zein metabolism regulation
CsaV3_5G008750.1	TGA-element	AACGAC	398	6	-	Brassica oleracea	auxin-responsive element
CsaV3_5G008750.1	TGA-element	AACGAC	1171	6	+	Brassica oleracea	auxin-responsive element
CsaV3_5G008750.1	TC-rich repeats	ATTCTCTAAC	30	9	+	Nicotiana tabacum	cis-acting element involved in defense and stress responsiveness
CsaV3_5G008750.1	TCA-element	CCATCTTTTT	675	9	-	Nicotiana tabacum	cis-acting element involved in salicylic acid responsiveness
CsaV3_5G008750.1	ABRE	ACGTG	1226	5	-	Arabidopsis thaliana	cis-acting element involved in the abscisic acid responsiveness
CsaV3_5G008750.1	ABRE	CACGTG	1706	6	-	Arabidopsis thaliana	cis-acting element involved in the abscisic acid responsiveness
CsaV3_5G008750.1	ABRE	ACGTG	1707	5	+	Arabidopsis thaliana	cis-acting element involved in the abscisic acid responsiveness
CsaV3_5G008750.1	ARE	AAACCA	96	6	+	Zea mays	cis-acting regulatory element essential for the anaerobic induction
CsaV3_5G008750.1	ARE	AAACCA	1251	6	+	Zea mays	cis-acting regulatory element essential for the anaerobic induction
CsaV3_5G008750.1	AuxRR-core	GGTCCAT	1090	7	+	Nicotiana tabacum	cis-acting regulatory element involved in auxin responsiveness
CsaV3_5G008750.1	AuxRR-core	GGTCCAT	1718	7	-	Nicotiana tabacum	cis-acting regulatory element involved in auxin responsiveness
CsaV3_5G008750.1	G-box	ACACGTGT	1705	8	-	Brassica napus	cis-acting regulatory element involved in light responsiveness
CsaV3_5G008750.1	G-box	CACGTG	1706	6	-	Arabidopsis thaliana	cis-acting regulatory element involved in light responsiveness
CsaV3_5G008750.1	G-Box	CACGTT	1226	6	+	Pisum sativum	cis-acting regulatory element involved in light responsiveness
CsaV3_5G008750.1	G-Box	CACGTG	1706	6	-	Pisum sativum	cis-acting regulatory element involved in light responsiveness
CsaV3_5G008750.1	TGACG-motif	TGACG	1587	5	+	Hordeum vulgare	cis-acting regulatory element involved in the MeJA-responsiveness
CsaV3_5G008750.1	CGTCA-motif	CGTCA	1587	5	-	Hordeum vulgare	cis-acting regulatory element involved in the MeJA-responsiveness
CsaV3_5G008750.1	P-box	CCTTTTG	1927	7	+	Oryza sativa	gibberellin-responsive element
CsaV3_5G008750.1	GT1-motif	GGTTAA	839	6	+	Arabidopsis thaliana	light responsive element
CsaV3_5G008750.1	GT1-motif	GGTTAA	963	6	-	Arabidopsis thaliana	light responsive element
CsaV3_5G008750.1	GT1-motif	GGTTAAT	1054	7	+	Avena sativa	light responsive element
CsaV3_5G008750.1	MBS	CAACTG	738	6	+	Arabidopsis thaliana	MYB binding site involved in drought-inducibility
CsaV3_5G008760.1	TCA-element	CCATCTTTTT	369	9	-	Nicotiana tabacum	cis-acting element involved in salicylic acid responsiveness
CsaV3_5G008760.1	ABRE	TACGTGTC	1157	8	+	Oryza sativa	cis-acting element involved in the abscisic acid responsiveness
CsaV3_5G008760.1	ABRE	ACGTG	1158	5	+	Arabidopsis thaliana	cis-acting element involved in the abscisic acid responsiveness
CsaV3_5G008760.1	ABRE	ACGTG	1330	5	+	Arabidopsis thaliana	cis-acting element involved in the abscisic acid responsiveness
CsaV3_5G008760.1	ARE	AAACCA	1908	6	+	Zea mays	cis-acting regulatory element essential for the anaerobic induction
CsaV3_5G008760.1	G-Box	CACGTT	1329	6	-	Pisum sativum	cis-acting regulatory element involved in light responsiveness
CsaV3_5G008760.1	G-box	TACGTG	1157	6	+	Arabidopsis thaliana	cis-acting regulatory element involved in light responsiveness
CsaV3_5G008760.1	GCN4_motif	TGAGTCA	1362	7	-	Oryza sativa	cis-regulatory element involved in endosperm expression
CsaV3_5G008760.1	GARE-motif	TCTGTTG	1882	7	+	Brassica oleracea	gibberellin-responsive element
CsaV3_5G008760.1	GT1-motif	GGTTAAT	468	7	-	Avena sativa	light responsive element
CsaV3_5G008760.1	GT1-motif	GGTTAA	469	6	-	Arabidopsis thaliana	light responsive element
CsaV3_5G008770.1	TGA-element	AACGAC	364	6	-	Brassica oleracea	auxin-responsive element
CsaV3_5G008770.1	TGA-element	AACGAC	1252	6	-	Brassica oleracea	auxin-responsive element
CsaV3_5G008770.1	TCA-element	CCATCTTTTT	1744	9	+	Nicotiana tabacum	cis-acting element involved in salicylic acid responsiveness
CsaV3_5G008770.1	ABRE	CACGTG	717	6	+	Arabidopsis thaliana	cis-acting element involved in the abscisic acid responsiveness
CsaV3_5G008770.1	ABRE	ACGTG	718	5	+	Arabidopsis thaliana	cis-acting element involved in the abscisic acid responsiveness
CsaV3_5G008770.1	ABRE	ACGTG	1198	5	+	Arabidopsis thaliana	cis-acting element involved in the abscisic acid responsiveness
CsaV3_5G008770.1	ARE	AAACCA	1172	6	-	Zea mays	cis-acting regulatory element essential for the anaerobic induction
CsaV3_5G008770.1	AuxRR-core	GGTCCAT	704	7	+	Nicotiana tabacum	cis-acting regulatory element involved in auxin responsiveness
CsaV3_5G008770.1	AuxRR-core	GGTCCAT	1332	7	-	Nicotiana tabacum	cis-acting regulatory element involved in auxin responsiveness
CsaV3_5G008770.1	G-box	ACACGTGT	716	8	+	Brassica napus	cis-acting regulatory element involved in light responsiveness
CsaV3_5G008770.1	G-box	CACGTG	717	6	+	Arabidopsis thaliana	cis-acting regulatory element involved in light responsiveness
CsaV3_5G008770.1	G-Box	CACGTG	717	6	+	Pisum sativum	cis-acting regulatory element involved in light responsiveness
CsaV3_5G008770.1	G-Box	CACGTT	1197	6	-	Pisum sativum	cis-acting regulatory element involved in light responsiveness
CsaV3_5G008770.1	TGACG-motif	TGACG	369	5	+	Hordeum vulgare	cis-acting regulatory element involved in the MeJA-responsiveness
CsaV3_5G008770.1	TGACG-motif	TGACG	837	5	-	Hordeum vulgare	cis-acting regulatory element involved in the MeJA-responsiveness
CsaV3_5G008770.1	CGTCA-motif	CGTCA	369	5	-	Hordeum vulgare	cis-acting regulatory element involved in the MeJA-responsiveness
CsaV3_5G008770.1	CGTCA-motif	CGTCA	837	5	+	Hordeum vulgare	cis-acting regulatory element involved in the MeJA-responsiveness
CsaV3_5G008770.1	P-box	CCTTTTG	495	7	-	Oryza sativa	gibberellin-responsive element
CsaV3_5G008770.1	GT1-motif	GGTTAAT	1368	7	-	Avena sativa	light responsive element
CsaV3_5G008770.1	GT1-motif	GGTTAA	1369	6	-	Arabidopsis thaliana	light responsive element
CsaV3_5G008770.1	GT1-motif	GGTTAA	1460	6	+	Arabidopsis thaliana	light responsive element
CsaV3_5G008770.1	GT1-motif	GGTTAA	1584	6	-	Arabidopsis thaliana	light responsive element
CsaV3_5G008770.1	MBS	CAACTG	1685	6	-	Arabidopsis thaliana	MYB binding site involved in drought-inducibility
CsaV3_5G008780.1	TC-rich repeats	ATTCTCTAAC	1028	9	+	Nicotiana tabacum	cis-acting element involved in defense and stress responsiveness
CsaV3_5G008780.1	TC-rich repeats	ATTCTCTAAC	1122	9	-	Nicotiana tabacum	cis-acting element involved in defense and stress responsiveness
CsaV3_5G008780.1	TC-rich repeats	ATTCTCTAAC	1794	9	-	Nicotiana tabacum	cis-acting element involved in defense and stress responsiveness
CsaV3_5G008780.1	ABRE	AACCCGG	993	7	+	Arabidopsis thaliana	cis-acting element involved in the abscisic acid responsiveness
CsaV3_5G008780.1	ABRE	ACGTG	1207	5	-	Arabidopsis thaliana	cis-acting element involved in the abscisic acid responsiveness
CsaV3_5G008780.1	ARE	AAACCA	1393	6	+	Zea mays	cis-acting regulatory element essential for the anaerobic induction
CsaV3_5G008780.1	ARE	AAACCA	2005	6	+	Zea mays	cis-acting regulatory element essential for the anaerobic induction
CsaV3_5G008780.1	G-Box	CACGTT	1207	6	+	Pisum sativum	cis-acting regulatory element involved in light responsiveness
CsaV3_5G008780.1	CGTCA-motif	CGTCA	352	5	+	Hordeum vulgare	cis-acting regulatory element involved in the MeJA-responsiveness
CsaV3_5G008780.1	TGACG-motif	TGACG	352	5	-	Hordeum vulgare	cis-acting regulatory element involved in the MeJA-responsiveness
CsaV3_5G008780.1	P-box	CCTTTTG	88	7	+	Oryza sativa	gibberellin-responsive element
CsaV3_5G008780.1	GT1-motif	GGTTAA	426	6	+	Arabidopsis thaliana	light responsive element
CsaV3_5G008780.1	GT1-motif	GGTTAA	464	6	+	Arabidopsis thaliana	light responsive element
CsaV3_5G008780.1	GT1-motif	GGTTAA	608	6	-	Arabidopsis thaliana	light responsive element
CsaV3_5G008780.1	GT1-motif	GGTTAA	832	6	+	Arabidopsis thaliana	light responsive element
CsaV3_5G008780.1	GT1-motif	GGTTAA	834	6	-	Arabidopsis thaliana	light responsive element
CsaV3_5G008780.1	GT1-motif	GGTTAAT	969	7	+	Avena sativa	light responsive element
CsaV3_5G008780.1	MRE	AACCTAA	1820	7	+	Petroselinum crispum	MYB binding site involved in light responsiveness
CsaV3_5G030610.1	TGA-element	AACGAC	124	6	-	Brassica oleracea	auxin-responsive element
CsaV3_5G030610.1	TC-rich repeats	GTTTTCTTAC	1302	9	+	Nicotiana tabacum	cis-acting element involved in defense and stress responsiveness
CsaV3_5G030610.1	ARE	AAACCA	69	6	+	Zea mays	cis-acting regulatory element essential for the anaerobic induction
CsaV3_5G030610.1	ARE	AAACCA	2007	6	-	Zea mays	cis-acting regulatory element essential for the anaerobic induction
CsaV3_5G030610.1	CGTCA-motif	CGTCA	1866	5	+	Hordeum vulgare	cis-acting regulatory element involved in the MeJA-responsiveness
CsaV3_5G030610.1	TGACG-motif	TGACG	1866	5	-	Hordeum vulgare	cis-acting regulatory element involved in the MeJA-responsiveness
CsaV3_5G030610.1	P-box	CCTTTTG	589	7	+	Oryza sativa	gibberellin-responsive element
CsaV3_5G030610.1	P-box	CCTTTTG	1378	7	-	Oryza sativa	gibberellin-responsive element
CsaV3_5G030610.1	GARE-motif	TCTGTTG	1540	7	+	Brassica oleracea	gibberellin-responsive element
CsaV3_5G030610.1	GT1-motif	GGTTAA	90	6	-	Arabidopsis thaliana	light responsive element
CsaV3_5G030610.1	GT1-motif	GGTTAA	231	6	-	Arabidopsis thaliana	light responsive element
CsaV3_5G035060.1	ACE	CTAACGTATT	1326	9	+	Petroselinum crispum	cis-acting element involved in light responsiveness
CsaV3_5G035060.1	LTR	CCGAAA	539	6	+	Hordeum vulgare	cis-acting element involved in low-temperature responsiveness
CsaV3_5G035060.1	TCA-element	TCAGAAGAGG	361	9	-	Brassica oleracea	cis-acting element involved in salicylic acid responsiveness
CsaV3_5G035060.1	TCA-element	TCAGAAGAGG	639	9	+	Brassica oleracea	cis-acting element involved in salicylic acid responsiveness
CsaV3_5G035060.1	TCA-element	TCAGAAGAGG	1903	9	-	Brassica oleracea	cis-acting element involved in salicylic acid responsiveness
CsaV3_5G035060.1	ARE	AAACCA	990	6	-	Zea mays	cis-acting regulatory element essential for the anaerobic induction
CsaV3_5G035060.1	ARE	AAACCA	1316	6	+	Zea mays	cis-acting regulatory element essential for the anaerobic induction
CsaV3_5G035060.1	ARE	AAACCA	1490	6	+	Zea mays	cis-acting regulatory element essential for the anaerobic induction
CsaV3_5G035060.1	ARE	AAACCA	1859	6	+	Zea mays	cis-acting regulatory element essential for the anaerobic induction
CsaV3_5G035060.1	CGTCA-motif	CGTCA	413	5	-	Hordeum vulgare	cis-acting regulatory element involved in the MeJA-responsiveness
CsaV3_5G035060.1	CGTCA-motif	CGTCA	1942	5	+	Hordeum vulgare	cis-acting regulatory element involved in the MeJA-responsiveness
CsaV3_5G035060.1	TGACG-motif	TGACG	413	5	+	Hordeum vulgare	cis-acting regulatory element involved in the MeJA-responsiveness
CsaV3_5G035060.1	TGACG-motif	TGACG	1942	5	-	Hordeum vulgare	cis-acting regulatory element involved in the MeJA-responsiveness
CsaV3_5G035060.1	P-box	CCTTTTG	1697	7	-	Oryza sativa	gibberellin-responsive element
CsaV3_5G035060.1	GT1-motif	GGTTAA	698	6	+	Arabidopsis thaliana	light responsive element
CsaV3_5G035060.1	GT1-motif	GGTTAAT	1244	7	-	Avena sativa	light responsive element
CsaV3_5G035060.1	GT1-motif	GGTTAA	1245	6	-	Arabidopsis thaliana	light responsive element
CsaV3_5G035060.1	GT1-motif	GGTTAA	1910	6	-	Arabidopsis thaliana	light responsive element
CsaV3_5G035060.1	Sp1	GGGCGG	632	6	+	Oryza sativa	light responsive element
CsaV3_5G035060.1	MRE	AACCTAA	695	7	-	Petroselinum crispum	MYB binding site involved in light responsiveness
CsaV3_6G001540.1	TC-rich repeats	ATTCTCTAAC	1205	9	-	Nicotiana tabacum	cis-acting element involved in defense and stress responsiveness
CsaV3_6G001540.1	LTR	CCGAAA	695	6	-	Hordeum vulgare	cis-acting element involved in low-temperature responsiveness
CsaV3_6G001540.1	TCA-element	TCAGAAGAGG	1004	9	+	Brassica oleracea	cis-acting element involved in salicylic acid responsiveness
CsaV3_6G001540.1	TCA-element	TCAGAAGAGG	1085	9	+	Brassica oleracea	cis-acting element involved in salicylic acid responsiveness
CsaV3_6G001540.1	ABRE	ACGTG	1569	5	-	Arabidopsis thaliana	cis-acting element involved in the abscisic acid responsiveness
CsaV3_6G001540.1	ABRE	ACGTG	1703	5	-	Arabidopsis thaliana	cis-acting element involved in the abscisic acid responsiveness
CsaV3_6G001540.1	ARE	AAACCA	35	6	-	Zea mays	cis-acting regulatory element essential for the anaerobic induction
CsaV3_6G001540.1	ARE	AAACCA	490	6	+	Zea mays	cis-acting regulatory element essential for the anaerobic induction
CsaV3_6G001540.1	ARE	AAACCA	1963	6	-	Zea mays	cis-acting regulatory element essential for the anaerobic induction
CsaV3_6G001540.1	G-Box	CACGTT	1703	6	+	Pisum sativum	cis-acting regulatory element involved in light responsiveness
CsaV3_6G001540.1	G-box	CACGAC	528	6	+	Zea mays	cis-acting regulatory element involved in light responsiveness
CsaV3_6G001540.1	G-box	TACGTG	1569	6	-	Arabidopsis thaliana	cis-acting regulatory element involved in light responsiveness
CsaV3_6G001540.1	CGTCA-motif	CGTCA	689	5	+	Hordeum vulgare	cis-acting regulatory element involved in the MeJA-responsiveness
CsaV3_6G001540.1	TGACG-motif	TGACG	689	5	-	Hordeum vulgare	cis-acting regulatory element involved in the MeJA-responsiveness
CsaV3_6G001540.1	GCN4_motif	TGAGTCA	1027	7	-	Oryza sativa	cis-regulatory element involved in endosperm expression
CsaV3_6G001540.1	GT1-motif	GGTTAA	471	6	-	Arabidopsis thaliana	light responsive element
CsaV3_6G001540.1	GT1-motif	GGTTAAT	1658	7	+	Avena sativa	light responsive element
CsaV3_6G001540.1	Sp1	GGGCGG	785	6	-	Oryza sativa	light responsive element
CsaV3_6G001540.1	MBS	CAACTG	554	6	+	Arabidopsis thaliana	MYB binding site involved in drought-inducibility
CsaV3_6G001540.1	MRE	AACCTAA	1655	7	-	Petroselinum crispum	MYB binding site involved in light responsiveness
CsaV3_6G037900.1	TC-rich repeats	ATTCTCTAAC	264	10	+	Nicotiana tabacum	cis-acting element involved in defense and stress responsiveness
CsaV3_6G037900.1	TATC-box	TATCCCA	1624	7	+	Oryza sativa	cis-acting element involved in gibberellin-responsiveness
CsaV3_6G037900.1	LTR	CCGAAA	1442	6	+	Hordeum vulgare	cis-acting element involved in low-temperature responsiveness
CsaV3_6G037900.1	LTR	CCGAAA	2003	6	-	Hordeum vulgare	cis-acting element involved in low-temperature responsiveness
CsaV3_6G037900.1	ABRE	ACGTG	228	5	+	Arabidopsis thaliana	cis-acting element involved in the abscisic acid responsiveness
CsaV3_6G037900.1	ABRE	CACGTG	1582	6	-	Arabidopsis thaliana	cis-acting element involved in the abscisic acid responsiveness
CsaV3_6G037900.1	ABRE	ACGTG	1583	5	+	Arabidopsis thaliana	cis-acting element involved in the abscisic acid responsiveness
CsaV3_6G037900.1	G-box	TACGTG	227	6	+	Arabidopsis thaliana	cis-acting regulatory element involved in light responsiveness
CsaV3_6G037900.1	G-box	CACGTG	1582	6	-	Arabidopsis thaliana	cis-acting regulatory element involved in light responsiveness
CsaV3_6G037900.1	G-Box	CACGTG	1582	6	-	Pisum sativum	cis-acting regulatory element involved in light responsiveness
CsaV3_6G037900.1	RY-element	CATGCATG	1143	8	-	Helianthus annuus	cis-acting regulatory element involved in seed-specific regulation
CsaV3_6G037900.1	GT1-motif	GGTTAA	1864	6	-	Arabidopsis thaliana	light responsive element
CsaV3_7G008210.1	TGA-element	AACGAC	80	6	-	Brassica oleracea	auxin-responsive element
CsaV3_7G008210.1	TC-rich repeats	ATTCTCTAAC	124	9	-	Nicotiana tabacum	cis-acting element involved in defense and stress responsiveness
CsaV3_7G008210.1	TC-rich repeats	ATTCTCTAAC	1770	9	+	Nicotiana tabacum	cis-acting element involved in defense and stress responsiveness
CsaV3_7G008210.1	ACE	CTAACGTATT	1924	9	+	Petroselinum crispum	cis-acting element involved in light responsiveness
CsaV3_7G008210.1	TCA-element	CCATCTTTTT	1547	9	-	Nicotiana tabacum	cis-acting element involved in salicylic acid responsiveness
CsaV3_7G008210.1	ABRE	ACGTG	717	5	-	Arabidopsis thaliana	cis-acting element involved in the abscisic acid responsiveness
CsaV3_7G008210.1	ABRE	GACACGTGGC	1829	9	-	Triticum aestivum	cis-acting element involved in the abscisic acid responsiveness
CsaV3_7G008210.1	ABRE	CACGTG	1831	6	-	Arabidopsis thaliana	cis-acting element involved in the abscisic acid responsiveness
CsaV3_7G008210.1	ABRE	ACGTG	1832	5	+	Arabidopsis thaliana	cis-acting element involved in the abscisic acid responsiveness
CsaV3_7G008210.1	ARE	AAACCA	1138	6	+	Zea mays	cis-acting regulatory element essential for the anaerobic induction
CsaV3_7G008210.1	ARE	AAACCA	1609	6	-	Zea mays	cis-acting regulatory element essential for the anaerobic induction
CsaV3_7G008210.1	G-Box	CACGTG	1831	6	-	Pisum sativum	cis-acting regulatory element involved in light responsiveness
CsaV3_7G008210.1	G-box	CACGTC	717	6	+	Zea mays	cis-acting regulatory element involved in light responsiveness
CsaV3_7G008210.1	G-box	ACACGTGGC	1829	9	-	Brassica napus	cis-acting regulatory element involved in light responsiveness
CsaV3_7G008210.1	G-box	CACGTG	1831	6	-	Arabidopsis thaliana	cis-acting regulatory element involved in light responsiveness
CsaV3_7G008210.1	CGTCA-motif	CGTCA	719	5	+	Hordeum vulgare	cis-acting regulatory element involved in the MeJA-responsiveness
CsaV3_7G008210.1	CGTCA-motif	CGTCA	974	5	-	Hordeum vulgare	cis-acting regulatory element involved in the MeJA-responsiveness
CsaV3_7G008210.1	TGACG-motif	TGACG	719	5	-	Hordeum vulgare	cis-acting regulatory element involved in the MeJA-responsiveness
CsaV3_7G008210.1	TGACG-motif	TGACG	974	5	+	Hordeum vulgare	cis-acting regulatory element involved in the MeJA-responsiveness
CsaV3_7G008210.1	O2-site	GTTGACGTGA	716	10	-	Zea mays	cis-acting regulatory element involved in zein metabolism regulation
CsaV3_7G008210.1	GT1-motif	GGTTAA	95	6	-	Arabidopsis thaliana	light responsive element
CsaV3_7G008210.1	GT1-motif	GGTTAA	1775	6	-	Arabidopsis thaliana	light responsive element
CsaV3_7G008210.1	MBS	CAACTG	699	6	-	Arabidopsis thaliana	MYB binding site involved in drought-inducibility
CsaV3_7G008210.1	MRE	AACCTAA	626	7	-	Petroselinum crispum	MYB binding site involved in light responsiveness
CsaV3_7G008210.1	MRE	AACCTAA	1777	7	+	Petroselinum crispum	MYB binding site involved in light responsiveness
