# Supplementary material for: Genome-wide analysis of HSP20 gene family and expression patterns under heat stress in cucumber (Cucumis sativus L.)
Source: Front Plant Sci. 2022 Aug 12;13:968418. doi: 10.3389/fpls.2022.968418 (PMC9412230; doi:10.3389/fpls.2022.968418)
Supplement: Supplementary file 5 [file Table_5.XLSX]

## Sheet: Sheet1
Table S5. Primers used for qRT-PCR
Gene Name	forward primer (5'-3')	reverse primer (5'-3')
CsHSP18.8	AAAGCTAGCCCGCCAGAAAT	GTTGCGGTTGCCTTGCTAAA
CsHSP16.4	TATTTCCAACCCTTTCCCTTCA	GGGAAATCGTGCCATAGATCTA
CsHSP18.2	ATGGAGCGAAGCAGTGGAAA	CCTTAGGCACCGTCACAGTT
CsHSP15.4	ATTTGCCACGTTCGACCTCT	GCCGCTAATATGAGCCTCCG
CsHSP39.8	CACTGCATTCTACCCTGCCA	CACTTGCTTGTGATTGGGGC
CsHSP39.5	TACAGAAACCACTGTCGCCC	CCTGTCGTTTTGGCTTGGTG
CsHSP23.8A	ACCAACTACGACGATGACGAC	GAACACATCTCCGAAACCAGG
CsHSP23.8B	TTCTGTTGAAGTGGACCGCC	TGATGCTGCCAGAAACGGAT
CsHSP22.9	AAGAGAAGGCAAGACGACGG	ACGAGCCTCCATTCTTGACG
CsHSP29.9	AGTGGAAGAGAGGAGGAGGC	CGATGGATATTGACCCCCGTT
CsHSP16.3	GACGCTACTGCCGGTAATGA	TGGCACCGTCACTCTCAAAA
CsHSP23.6	CATAAACGCTCAGATTGACTGG	ACAATACGTCGGTAGATCCTTC
CsHSP20.3	AAAGGAACGGTCTACTGGCG	GGCCTTGTGCTTCCTGTACT
CsHSP23.9	TCGCTAAAGATGAAGTGAAGGT	TAACTCTCTGCAAATCCTTCGT
CsHSP15.0	AACCACACAGTGACACACCA	TTGTTCCACTTCGTCAGGCA
CsHSP15.9	TTCTTGTCCGACATCTGGGC	CCACCTCCACTTTCACCTCC
CsHSP36.1	CATAGACTCACCCATCTTCTCC	TTCCTCTCCCCACTTATGAGTA
CsHSP25.5	AGGTTATTCGATGACGCAGTAA	CATGGCCGCCTTTTATAATCAA
CsHSP25.0	GTTGATGGGGAAGATGGGGA	CCTGGAATGGATCCCAGACG
CsHSP17.3	CGACCCCTTTTCATTGAACATT	GGGGTTTCTTTCCAATCAATCC
CsHSP21.3	GAGCAACGTCTTCGACCCAT	CGGAAGATCCGCCTTGAAGA
CsHSP23.4	GGTGGCCAACGAAGCAAAAT	TCGATGCGAGTGTTGGGAAA
CsHSP18.1	AAAGTAGAAGTCGAAGAAGGCA	GCCATTTGTCATTCTTCTCCTC
CsHSP22.2B	GGAGACAAAGGAGGAGAGCG	ACGCCTTCAATTTTGGGCAC
CsHSP17.8	CCAAGCTTTTTCGGTGGTCG	ATCGGCTGTGAAGATGTGGG
CsHSP21.1	GAAGGTTGAAGAAGAAGAGGGA	CCCATCTTTTACCTCTGCCTTA
CsHSP38.0	TACCTTCACTCCCAATGTTGAA	CGTTGACATTAACATGGCTGAA
CsHSP17.9	AACAGCGGCAATTGCAAACA	GCACTCTCCCTTCCTCAACC
CsHSP27.0	AGCTATGGAAGTTCTGTCACTC	TGTAGTTGAAGCTTGCCTCATA
CsHSP22.2A	TTGATGCCTTATCGCTCCATAT	TCTTTATTCCCGGAATGTCCAT
CsActin	TCGTGCTGGATTCTGGTG	GGCAGTGGTGGTGAACAT
